# Supplementary material for: Identification of Resistance Determinants for a Promising Antileishmanial Oxaborole Series
Source: Microorganisms. 2021 Jun 29;9(7):1408. doi: 10.3390/microorganisms9071408 (PMC8305145; doi:10.3390/microorganisms9071408)
Supplement: Supplementary file 1 [file microorganisms-09-01408-s001.zip]

Archive with 1 entries (1 files):
- microorganisms-1210853-supplementary.pdf
